# Supplementary material for: Interpretable miRNA-based prediction model for early detection of pancreatic cancer: Development and cross-platform validation
Source: PLoS One. 2026 May 4;21(5):e0348699. doi: 10.1371/journal.pone.0348699 (PMC13138659; doi:10.1371/journal.pone.0348699)
Supplement: S1 Table — (XLSX) [file pone.0348699.s001.xlsx]

## Sheet: Sheet1
Platform	AUC (95% CI)	Sensitivity (95% CI)	Specificity (95% CI)	Accuracy (95% CI)	Correlation with microarray
Microarray (Reference)	0.87 (0.82-0.91)	0.84 (0.79-0.88)	0.83 (0.78-0.87)	0.84 (0.80-0.87)	1
RNA-seq (TCGA-PAAD)	0.81 (0.74-0.87)	0.78 (0.71-0.84)	0.83 (0.78-0.87)	0.80 (0.75-0.85)	0.89 (0.76-0.95)
qRT-PCR (GSE128508)	0.83 (0.67-0.94)	0.79 (0.64-0.89)	0.81 (0.65-0.91)	0.80 (0.67-0.89)	0.75 (0.52-0.88)
Integrated Model	0.89 (0.86-0.91)	0.85 (0.82-0.88)	0.84 (0.81-0.87)	0.85 (0.82-0.87)	N/A
