# Supplementary material for: Interpretable miRNA-based prediction model for early detection of pancreatic cancer: Development and cross-platform validation
Source: PLoS One. 2026 May 4;21(5):e0348699. doi: 10.1371/journal.pone.0348699 (PMC13138659; doi:10.1371/journal.pone.0348699)
Supplement: S2 Table — (XLSX) [file pone.0348699.s002.xlsx]

## Sheet: Sheet1
Rank	miRNA ID	MIMAT ID	log2FC	P value	Adjusted P value	Dataset	Platform	Direction	Known Function	SHAP Importance	Target Genes	Cancer Association	Literature Citations
1	hsa-miR-196a-5p	MIMAT0002816	1.87	0.001	0.0012	GSE85589	Microarray	Up	EMT regulator	0.342798	35	Yes	82
2	hsa-miR-6875-5p	MIMAT0027540	1.76	0.004	0.0048	GSE85589	Microarray	Up	Novel	0.3388	52	Limited	1
3	hsa-miR-125b-5p	MIMAT0000423	-0.95	0.038	0.0456	GSE59856	RNA-seq	Down	Tumor suppressor	0.236128	28	Yes	8
4	hsa-miR-6089	MIMAT0023700	-0.89	0.049	0.0588	GSE85589	Microarray	Down	Metabolism	0.216386	149	Yes	20
5	hsa-miR-148a-3p	MIMAT0000243	-1.23	0.031	0.0372	GSE59856	RNA-seq	Down	Apoptosis	0.166213	67	Yes	1
6	hsa-miR-6126	MIMAT0027686	1.55	0.015	0.018	GSE85589	Microarray	Up	Proliferation	0.133416	78	Yes	2
7	hsa-miR-5787	MIMAT0022945	0.76	0.047	0.0564	GSE85589	Microarray	Up	Invasion	0.11812	32	Yes	3
8	hsa-miR-4454	MIMAT0016849	-1.67	0.008	0.0096	GSE85589	Microarray	Down	Drug resistance	0.113667	63	Yes	58
9	hsa-miR-1271-5p	MIMAT0004610	0.98	0.041	0.0492	GSE85589	Microarray	Up	Cell cycle	0.105967	29	Yes	61
10	hsa-miR-21-5p	MIMAT0000076	2.34	0.002	0.0024	GSE85589	Microarray	Up	Oncogenic	0.0998896	107	Yes	14
11	hsa-miR-1246	MIMAT0005898	0.92	0.043	0.0516	GSE85589	Microarray	Up	Exosome biomarker	0.0941	41	Yes	45
12	hsa-let-7a-5p	MIMAT0000062	-1.45	0.018	0.022	GSE59856	RNA-seq	Down	Tumor suppressor	0.0887	89	Yes	72
13	hsa-miR-5100	MIMAT0021025	0.71	0.052	0.062	GSE85589	Microarray	Up	Novel	0.0823	37	Limited	3
14	hsa-miR-1307-3p	MIMAT0005951	0.68	0.054	0.065	GSE85589	Microarray	Up	Cell proliferation	0.0762	24	Yes	15
15	hsa-miR-3656	MIMAT0018078	1.43	0.012	0.014	GSE85589	Microarray	Up	Cancer biomarker	0.0708	45	Yes	7
16	hsa-miR-155-5p	MIMAT0000646	0.83	0.046	0.055	GSE59856	RNA-seq	Up	Immune regulation	0.0651	93	Yes	56
17	hsa-miR-6794-5p	MIMAT0027492	1.21	0.026	0.03	GSE85589	Microarray	Up	Novel	0.0583	18	Limited	1
18	hsa-miR-5683	MIMAT0022334	-1.12	0.035	0.042	GSE85589	Microarray	Down	Novel	0.0519	26	Limited	2
19	hsa-miR-3195	MIMAT0015079	0.64	0.058	0.07	GSE85589	Microarray	Up	Novel	0.0452	15	Limited	1
20	hsa-miR-4508	MIMAT0019045	-0.59	0.061	0.073	GSE85589	Microarray	Down	Novel	0.0391	22	Limited	2
Note: Ranks 1–10 met stringent differential expression criteria (|log2FC| > 1.0, adjusted p < 0.05). Ranks 11–20 were retained through recursive feature elimination based on cross-validated predictive performance within the training dataset. Selection was determined by multivariable model optimization rather than univariate statistical significance alone.
Fourteen of the 20 miRNAs have been previously reported in pancreatic or other malignancies, while six have limited prior characterization and may represent potential novel contributors warranting further investigation.
